# Supplementary material for: Discovery of Peptide-Based Tubulin Inhibitors Through Structure-Guided Design
Source: Pharmaceutics. 2026 Feb 22;18(2):270. doi: 10.3390/pharmaceutics18020270 (PMC12943891; doi:10.3390/pharmaceutics18020270)
Supplement: Supplementary file 1 [file pharmaceutics-18-00270-s001.zip]

Archive with 1 entries (1 files):
- pharmaceutics-4121551-supplementary.pdf
